# Supplementary material for: Neurological manifestations and MMP8 as a prognostic biomarker in severe fever with thrombocytopenia syndrome
Source: PLoS Negl Trop Dis. 2025 Dec 26;19(12):e0013875. doi: 10.1371/journal.pntd.0013875 (PMC12758824; doi:10.1371/journal.pntd.0013875)
Supplement: S1 Table — (XLSX) [file pntd.0013875.s001.xlsx]

## Sheet: Sheet1
Table S1. Differential expression of genes between deceased group and recovered group during S1.
gene_name	GO	Description	trans_type	pval	log2(fc)	regulation
MATR3	GO:0003676(nucleic acid binding);GO:0003723(RNA binding);GO:0005634(nucleus);GO:0008270(zinc ion binding);GO:0008270(zinc ion binding)	matrin 3 [Source:NCBI gene (formerly Entrezgene);Acc:9782]	protein_coding	1.08217e-16	-14.8283	down
POSTN	GO:0005201(extracellular matrix structural constituent);GO:0005515(protein binding);GO:0005576(extracellular region);GO:0005615(extracellular space);GO:0005794(Golgi apparatus);GO:0005802(trans-Golgi network);GO:0007155(cell adhesion);GO:0008201(heparin binding);GO:0008593(regulation of Notch signaling pathway);GO:0009888(tissue development);GO:0030198(extracellular matrix organization);GO:003101…	periostin [Source:HGNC Symbol;Acc:HGNC:16953]	protein_coding;processed_transcript	7.32689e-13	-16.8456	down
THBS2	GO:0005201(extracellular matrix structural constituent);GO:0005509(calcium ion binding);GO:0005515(protein binding);GO:0005576(extracellular region);GO:0005604(basement membrane);GO:0007155(cell adhesion);GO:0008201(heparin binding);GO:0016525(negative regulation of angiogenesis);GO:0031012(extracellular matrix);GO:0031091(platelet alpha granule);GO:0051965(positive regulation of synapse assembly…	thrombospondin 2 [Source:HGNC Symbol;Acc:HGNC:11786]	protein_coding;processed_transcript	2.8522e-11	-14.1033	down
CDH11	GO:0000902(cell morphogenesis);GO:0001501(skeletal system development);GO:0001503(ossification);GO:0005509(calcium ion binding);GO:0005737(cytoplasm);GO:0005886(plasma membrane);GO:0005912(adherens junction);GO:0007043(cell-cell junction assembly);GO:0007155(cell adhesion);GO:0007156(homophilic cell adhesion via plasma membrane adhesion molecules);GO:0016020(membrane);GO:0016021(integral componen…	cadherin 11 [Source:HGNC Symbol;Acc:HGNC:1750]	protein_coding;retained_intron;processed_transcript	1.09418e-10	-12.5012	down
STC2	GO:0005179(hormone activity);GO:0005576(extracellular region);GO:0005615(extracellular space);GO:0005783(endoplasmic reticulum);GO:0005788(endoplasmic reticulum lumen);GO:0005794(Golgi apparatus);GO:0006874(cellular calcium ion homeostasis);GO:0006979(response to oxidative stress);GO:0007165(signal transduction);GO:0007566(embryo implantation);GO:0010629(negative regulation of gene expression);GO…	stanniocalcin 2 [Source:HGNC Symbol;Acc:HGNC:11374]	protein_coding;retained_intron	1.67569e-10	-13.5233	down
RGS4	GO:0001965(G-protein alpha-subunit binding);GO:0001975(response to amphetamine);GO:0003924(GTPase activity);GO:0005096(GTPase activator activity);GO:0005516(calmodulin binding);GO:0005634(nucleus);GO:0005737(cytoplasm);GO:0005829(cytosol);GO:0005886(plasma membrane);GO:0007186(G protein-coupled receptor signaling pathway);GO:0007420(brain development);GO:0008277(regulation of G protein-coupled re…	regulator of G protein signaling 4 [Source:HGNC Symbol;Acc:HGNC:10000]	protein_coding;processed_transcript	3.06045e-10	-13.2343	down
FAT1	GO:0002088(lens development in camera-type eye);GO:0003382(epithelial cell morphogenesis);GO:0003412(establishment of epithelial cell apical/basal polarity involved in camera-type eye morphogenesis);GO:0005509(calcium ion binding);GO:0005515(protein binding);GO:0005634(nucleus);GO:0005886(plasma membrane);GO:0005887(integral component of plasma membrane);GO:0005911(cell-cell junction);GO:0005925(…	FAT atypical cadherin 1 [Source:HGNC Symbol;Acc:HGNC:3595]	protein_coding;retained_intron;processed_transcript	3.16669e-10	-11.4494	down
FGA	GO:0002250(adaptive immune response);GO:0002376(immune system process);GO:0005102(signaling receptor binding);GO:0005198(structural molecule activity);GO:0005201(extracellular matrix structural constituent);GO:0005515(protein binding);GO:0005576(extracellular region);GO:0005577(fibrinogen complex);GO:0005615(extracellular space);GO:0005783(endoplasmic reticulum);GO:0005788(endoplasmic reticulum l…	fibrinogen alpha chain [Source:HGNC Symbol;Acc:HGNC:3661]	protein_coding	4.58188e-10	-13.2433	down
COL11A1	GO:0001502(cartilage condensation);GO:0001503(ossification);GO:0002063(chondrocyte development);GO:0003007(heart morphogenesis);GO:0005201(extracellular matrix structural constituent);GO:0005576(extracellular region);GO:0005581(collagen trimer);GO:0005592(collagen type XI trimer);GO:0005615(extracellular space);GO:0005788(endoplasmic reticulum lumen);GO:0006029(proteoglycan metabolic process);GO:…	collagen type XI alpha 1 chain [Source:HGNC Symbol;Acc:HGNC:2186]	protein_coding;retained_intron	4.49373e-10	-12.0372	down
INO80B-WBP1	GO:0006338(chromatin remodeling);GO:0031011(Ino80 complex)	INO80B-WBP1 readthrough (NMD candidate) [Source:HGNC Symbol;Acc:HGNC:49199]	nonsense_mediated_decay	5.45625e-10	-14.3059	down
NR2F2	GO:0000122(negative regulation of transcription by RNA polymerase II);GO:0000978(RNA polymerase II cis-regulatory region sequence-specific DNA binding);GO:0001701(in utero embryonic development);GO:0001764(neuron migration);GO:0001893(maternal placenta development);GO:0001937(negative regulation of endothelial cell proliferation);GO:0001945(lymph vessel development);GO:0001972(retinoic acid bindi…	nuclear receptor subfamily 2 group F member 2 [Source:HGNC Symbol;Acc:HGNC:7976]	protein_coding	5.91652e-10	-12.3559	down
DCN	GO:0003723(RNA binding);GO:0005515(protein binding);GO:0005518(collagen binding);GO:0005539(glycosaminoglycan binding);GO:0005576(extracellular region);GO:0005615(extracellular space);GO:0005796(Golgi lumen);GO:0009887(animal organ morphogenesis);GO:0010508(positive regulation of autophagy);GO:0010596(negative regulation of endothelial cell migration);GO:0014068(positive regulation of phosphatidy…	decorin [Source:HGNC Symbol;Acc:HGNC:2705]	protein_coding	6.54479e-10	-11.2843	down
GREM1	GO:0000902(cell morphogenesis);GO:0001525(angiogenesis);GO:0002042(cell migration involved in sprouting angiogenesis);GO:0002092(positive regulation of receptor internalization);GO:0002689(negative regulation of leukocyte chemotaxis);GO:0003337(mesenchymal to epithelial transition involved in metanephros morphogenesis);GO:0005125(cytokine activity);GO:0005515(protein binding);GO:0005576(extracell…	gremlin 1, DAN family BMP antagonist [Source:HGNC Symbol;Acc:HGNC:2001]	protein_coding	7.29636e-10	-11.0311	down
NTS	GO:0005184(neuropeptide hormone activity);GO:0005515(protein binding);GO:0005576(extracellular region);GO:0007165(signal transduction);GO:0007218(neuropeptide signaling pathway);GO:0010628(positive regulation of gene expression);GO:0010629(negative regulation of gene expression);GO:0030133(transport vesicle);GO:0031410(cytoplasmic vesicle);GO:0043231(intracellular membrane-bounded organelle);GO:0…	neurotensin [Source:HGNC Symbol;Acc:HGNC:8038]	protein_coding;retained_intron	9.44035e-10	-14.1075	down
CTHRC1	GO:0001649(osteoblast differentiation);GO:0005109(frizzled binding);GO:0005201(extracellular matrix structural constituent);GO:0005576(extracellular region);GO:0005581(collagen trimer);GO:0005615(extracellular space);GO:0016477(cell migration);GO:0016528(sarcoplasm);GO:0017147(Wnt-protein binding);GO:0031012(extracellular matrix);GO:0032092(positive regulation of protein binding);GO:0033687(osteo…	collagen triple helix repeat containing 1 [Source:HGNC Symbol;Acc:HGNC:18831]	protein_coding	1.07351e-09	-13.9387	down
SCN5A	GO:0001518(voltage-gated sodium channel complex);GO:0002027(regulation of heart rate);GO:0003161(cardiac conduction system development);GO:0003231(cardiac ventricle development);GO:0003360(brainstem development);GO:0005216(ion channel activity);GO:0005244(voltage-gated ion channel activity);GO:0005248(voltage-gated sodium channel activity);GO:0005261(cation channel activity);GO:0005272(sodium cha…	sodium voltage-gated channel alpha subunit 5 [Source:HGNC Symbol;Acc:HGNC:10593]	protein_coding;processed_transcript;retained_intron	1.28368e-09	-10.6012	down
EDIL3	GO:0005178(integrin binding);GO:0005201(extracellular matrix structural constituent);GO:0005509(calcium ion binding);GO:0005576(extracellular region);GO:0007155(cell adhesion);GO:0010811(positive regulation of cell-substrate adhesion);GO:0046872(metal ion binding);GO:0062023(collagen-containing extracellular matrix);GO:0070062(extracellular exosome);GO:1903561(extracellular vesicle);GO:1903561(ex…	EGF like repeats and discoidin domains 3 [Source:HGNC Symbol;Acc:HGNC:3173]	protein_coding	1.53127e-09	-11.8765	down
AGR2	GO:0002162(dystroglycan binding);GO:0005154(epidermal growth factor receptor binding);GO:0005515(protein binding);GO:0005576(extracellular region);GO:0005615(extracellular space);GO:0005783(endoplasmic reticulum);GO:0010628(positive regulation of gene expression);GO:0010811(positive regulation of cell-substrate adhesion);GO:0042802(identical protein binding);GO:0045742(positive regulation of epid…	anterior gradient 2, protein disulphide isomerase family member [Source:HGNC Symbol;Acc:HGNC:328]	protein_coding;retained_intron;processed_transcript	1.6553e-09	-12.896	down
PLA2R1	GO:0001819(positive regulation of cytokine production);GO:0005576(extracellular region);GO:0005886(plasma membrane);GO:0005887(integral component of plasma membrane);GO:0006897(endocytosis);GO:0006898(receptor-mediated endocytosis);GO:0009986(cell surface);GO:0016020(membrane);GO:0016021(integral component of membrane);GO:0030246(carbohydrate binding);GO:0038023(signaling receptor activity);GO:00…	phospholipase A2 receptor 1 [Source:HGNC Symbol;Acc:HGNC:9042]	processed_transcript;protein_coding	1.75342e-09	-10.3833	down
CPA4	GO:0004180(carboxypeptidase activity);GO:0004181(metallocarboxypeptidase activity);GO:0005515(protein binding);GO:0005575(cellular_component);GO:0005576(extracellular region);GO:0005615(extracellular space);GO:0006508(proteolysis);GO:0008233(peptidase activity);GO:0008237(metallopeptidase activity);GO:0008270(zinc ion binding);GO:0016573(histone acetylation);GO:0016787(hydrolase activity);GO:0046…	carboxypeptidase A4 [Source:HGNC Symbol;Acc:HGNC:15740]	retained_intron;protein_coding	2.15664e-09	-12.2013	down
CNTN1	GO:0005515(protein binding);GO:0005886(plasma membrane);GO:0007155(cell adhesion);GO:0007219(Notch signaling pathway);GO:0007399(nervous system development);GO:0007411(axon guidance);GO:0007420(brain development);GO:0007626(locomotory behavior);GO:0010467(gene expression);GO:0010628(positive regulation of gene expression);GO:0010765(positive regulation of sodium ion transport);GO:0010976(positive…	contactin 1 [Source:HGNC Symbol;Acc:HGNC:2171]	protein_coding	2.26018e-09	-11.251	down
PTGIS	GO:0001516(prostaglandin biosynthetic process);GO:0004497(monooxygenase activity);GO:0005506(iron ion binding);GO:0005515(protein binding);GO:0005615(extracellular space);GO:0005634(nucleus);GO:0005783(endoplasmic reticulum);GO:0005789(endoplasmic reticulum membrane);GO:0005901(caveola);GO:0006629(lipid metabolic process);GO:0006631(fatty acid metabolic process);GO:0006633(fatty acid biosynthetic…	prostaglandin I2 synthase [Source:HGNC Symbol;Acc:HGNC:9603]	protein_coding	2.63645e-09	-11.5756	down
FBLN1	GO:0001933(negative regulation of protein phosphorylation);GO:0001968(fibronectin binding);GO:0005178(integrin binding);GO:0005201(extracellular matrix structural constituent);GO:0005509(calcium ion binding);GO:0005515(protein binding);GO:0005576(extracellular region);GO:0005604(basement membrane);GO:0005615(extracellular space);GO:0007162(negative regulation of cell adhesion);GO:0007566(embryo i…	fibulin 1 [Source:HGNC Symbol;Acc:HGNC:3600]	protein_coding;retained_intron	2.90424e-09	-11.1186	down
ITGA8	GO:0001656(metanephros development);GO:0001822(kidney development);GO:0005178(integrin binding);GO:0005783(endoplasmic reticulum);GO:0005886(plasma membrane);GO:0005925(focal adhesion);GO:0007155(cell adhesion);GO:0007160(cell-matrix adhesion);GO:0007179(transforming growth factor beta receptor signaling pathway);GO:0007229(integrin-mediated signaling pathway);GO:0007399(nervous system developmen…	integrin subunit alpha 8 [Source:HGNC Symbol;Acc:HGNC:6144]	protein_coding;processed_transcript	3.00517e-09	-11.0901	down
KIRREL1	GO:0001933(negative regulation of protein phosphorylation);GO:0003094(glomerular filtration);GO:0005515(protein binding);GO:0005886(plasma membrane);GO:0005887(integral component of plasma membrane);GO:0005911(cell-cell junction);GO:0016020(membrane);GO:0016021(integral component of membrane);GO:0017022(myosin binding);GO:0030838(positive regulation of actin filament polymerization);GO:0043198(de…	kirre like nephrin family adhesion molecule 1 [Source:HGNC Symbol;Acc:HGNC:15734]	protein_coding	3.00517e-09	-10.9827	down
ENSG00000254692	GO:0000776(kinetochore);GO:0001778(plasma membrane repair);GO:0005643(nuclear pore);GO:0005765(lysosomal membrane);GO:0005828(kinetochore microtubule);GO:0007034(vacuolar transport);GO:0007080(mitotic metaphase plate congression);GO:0016020(membrane);GO:0016021(integral component of membrane);GO:0030496(midbody);GO:0031468(nuclear membrane reassembly);GO:0032585(multivesicular body membrane);GO:0…	novel protein	protein_coding	3.13309e-09	12.8837	up
ENSG00000173366	GO:0001817(regulation of cytokine production);GO:0002224(toll-like receptor signaling pathway);GO:0002237(response to molecule of bacterial origin);GO:0002376(immune system process);GO:0002755(MyD88-dependent toll-like receptor signaling pathway);GO:0003779(actin binding);GO:0003785(actin monomer binding);GO:0004888(transmembrane signaling receptor activity);GO:0005515(protein binding);GO:0005737…	novel twinfilin, actin-binding protein, homolog 2 (Drosophila) (TWF2) and toll-like receptor 9 (TLR9) protein	protein_coding;nonsense_mediated_decay	3.47856e-09	-11.9372	down
PARVA	GO:0001525(angiogenesis);GO:0002040(sprouting angiogenesis);GO:0003148(outflow tract septum morphogenesis);GO:0003779(actin binding);GO:0004860(protein kinase inhibitor activity);GO:0005515(protein binding);GO:0005634(nucleus);GO:0005737(cytoplasm);GO:0005829(cytosol);GO:0005856(cytoskeleton);GO:0005886(plasma membrane);GO:0005925(focal adhesion);GO:0006935(chemotaxis);GO:0007155(cell adhesion);G…	parvin alpha [Source:HGNC Symbol;Acc:HGNC:14652]	retained_intron;protein_coding	3.58496e-09	-11.1074	down
THSD4	GO:0001527(microfibril);GO:0005201(extracellular matrix structural constituent);GO:0005576(extracellular region);GO:0016787(hydrolase activity);GO:0031012(extracellular matrix);GO:0048251(elastic fiber assembly);GO:0062023(collagen-containing extracellular matrix);GO:0070062(extracellular exosome);GO:0070062(extracellular exosome)	thrombospondin type 1 domain containing 4 [Source:HGNC Symbol;Acc:HGNC:25835]	protein_coding;retained_intron	3.63237e-09	-9.83596	down
STRA6	GO:0001568(blood vessel development);GO:0001822(kidney development);GO:0003184(pulmonary valve morphogenesis);GO:0003281(ventricular septum development);GO:0005515(protein binding);GO:0005886(plasma membrane);GO:0005887(integral component of plasma membrane);GO:0007507(heart development);GO:0007612(learning);GO:0007631(feeding behavior);GO:0016020(membrane);GO:0016021(integral component of membra…	signaling receptor and transporter of retinol STRA6 [Source:HGNC Symbol;Acc:HGNC:30650]	protein_coding;processed_transcript;retained_intron;nonsense_mediated_decay	4.0547e-09	-10.8024	down
PAMR1	GO:0004252(serine-type endopeptidase activity);GO:0005509(calcium ion binding);GO:0005576(extracellular region);GO:0006508(proteolysis);GO:0006508(proteolysis)	peptidase domain containing associated with muscle regeneration 1 [Source:HGNC Symbol;Acc:HGNC:24554]	protein_coding;retained_intron	4.20015e-09	-11.7855	down
CHGB	GO:0005179(hormone activity);GO:0005515(protein binding);GO:0005576(extracellular region);GO:0005615(extracellular space);GO:0005788(endoplasmic reticulum lumen);GO:0007165(signal transduction);GO:0030141(secretory granule);GO:0030141(secretory granule)	chromogranin B [Source:HGNC Symbol;Acc:HGNC:1930]	protein_coding;processed_transcript	4.61578e-09	-11.5192	down
SERPINA3	GO:0003677(DNA binding);GO:0004867(serine-type endopeptidase inhibitor activity);GO:0005515(protein binding);GO:0005576(extracellular region);GO:0005615(extracellular space);GO:0005634(nucleus);GO:0006953(acute-phase response);GO:0006954(inflammatory response);GO:0010466(negative regulation of peptidase activity);GO:0010951(negative regulation of endopeptidase activity);GO:0019216(regulation of l…	serpin family A member 3 [Source:HGNC Symbol;Acc:HGNC:16]	protein_coding	4.69527e-09	-11.3269	down
COL21A1	GO:0005576(extracellular region);GO:0005581(collagen trimer);GO:0005615(extracellular space);GO:0005737(cytoplasm);GO:0005788(endoplasmic reticulum lumen);GO:0005829(cytosol);GO:0030020(extracellular matrix structural constituent conferring tensile strength);GO:0062023(collagen-containing extracellular matrix);GO:0062023(collagen-containing extracellular matrix)	collagen type XXI alpha 1 chain [Source:HGNC Symbol;Acc:HGNC:17025]	protein_coding;retained_intron;processed_transcript	5.38733e-09	-10.7601	down
SRPX2	GO:0001525(angiogenesis);GO:0005102(signaling receptor binding);GO:0005201(extracellular matrix structural constituent);GO:0005515(protein binding);GO:0005576(extracellular region);GO:0005615(extracellular space);GO:0005737(cytoplasm);GO:0007155(cell adhesion);GO:0009986(cell surface);GO:0030054(cell junction);GO:0036458(hepatocyte growth factor binding);GO:0042325(regulation of phosphorylation);…	sushi repeat containing protein X-linked 2 [Source:HGNC Symbol;Acc:HGNC:30668]	protein_coding;processed_transcript;retained_intron	6.30449e-09	-10.5072	down
SLC7A2	GO:0000064(L-ornithine transmembrane transporter activity);GO:0005886(plasma membrane);GO:0005887(integral component of plasma membrane);GO:0006865(amino acid transport);GO:0015171(amino acid transmembrane transporter activity);GO:0015174(basic amino acid transmembrane transporter activity);GO:0015179(L-amino acid transmembrane transporter activity);GO:0015189(L-lysine transmembrane transporter a…	solute carrier family 7 member 2 [Source:HGNC Symbol;Acc:HGNC:11060]	protein_coding	6.55043e-09	-10.4422	down
GAP43	GO:0001786(phosphatidylserine binding);GO:0005515(protein binding);GO:0005516(calmodulin binding);GO:0005737(cytoplasm);GO:0005886(plasma membrane);GO:0007205(protein kinase C-activating G protein-coupled receptor signaling pathway);GO:0007399(nervous system development);GO:0007411(axon guidance);GO:0009611(response to wounding);GO:0014069(postsynaptic density);GO:0016020(membrane);GO:0016198(axo…	growth associated protein 43 [Source:HGNC Symbol;Acc:HGNC:4140]	protein_coding	6.85334e-09	-12.498	down
LARP6	GO:0003676(nucleic acid binding);GO:0003723(RNA binding);GO:0003729(mRNA binding);GO:0005515(protein binding);GO:0005634(nucleus);GO:0005737(cytoplasm);GO:0005844(polysome);GO:0006396(RNA processing);GO:0006417(regulation of translation);GO:0017022(myosin binding);GO:0032967(positive regulation of collagen biosynthetic process);GO:0035613(RNA stem-loop binding);GO:0045727(positive regulation of t…	La ribonucleoprotein 6, translational regulator [Source:HGNC Symbol;Acc:HGNC:24012]	protein_coding;processed_transcript	7.64477e-09	-11.0472	down
COL14A1	GO:0003723(RNA binding);GO:0005201(extracellular matrix structural constituent);GO:0005515(protein binding);GO:0005518(collagen binding);GO:0005576(extracellular region);GO:0005581(collagen trimer);GO:0005596(collagen type XIV trimer);GO:0005614(interstitial matrix);GO:0005615(extracellular space);GO:0005788(endoplasmic reticulum lumen);GO:0007155(cell adhesion);GO:0030020(extracellular matrix st…	collagen type XIV alpha 1 chain [Source:HGNC Symbol;Acc:HGNC:2191]	protein_coding	7.93751e-09	-9.95244	down
TENM3	GO:0005515(protein binding);GO:0005886(plasma membrane);GO:0005887(integral component of plasma membrane);GO:0007155(cell adhesion);GO:0007156(homophilic cell adhesion via plasma membrane adhesion molecules);GO:0007157(heterophilic cell-cell adhesion via plasma membrane cell adhesion molecules);GO:0007165(signal transduction);GO:0010976(positive regulation of neuron projection development);GO:001…	teneurin transmembrane protein 3 [Source:HGNC Symbol;Acc:HGNC:29944]	protein_coding;processed_transcript	7.85459e-09	-9.72555	down
SIX1	GO:0000122(negative regulation of transcription by RNA polymerase II);GO:0000785(chromatin);GO:0000976(transcription cis-regulatory region binding);GO:0000978(RNA polymerase II cis-regulatory region sequence-specific DNA binding);GO:0000981(DNA-binding transcription factor activity, RNA polymerase II-specific);GO:0001223(transcription coactivator binding);GO:0001228(DNA-binding transcription acti…	SIX homeobox 1 [Source:HGNC Symbol;Acc:HGNC:10887]	protein_coding	8.80496e-09	-10.7844	down
ITGBL1	GO:0005178(integrin binding);GO:0005576(extracellular region);GO:0005886(plasma membrane);GO:0005925(focal adhesion);GO:0007155(cell adhesion);GO:0007160(cell-matrix adhesion);GO:0007229(integrin-mediated signaling pathway);GO:0016477(cell migration);GO:0033627(cell adhesion mediated by integrin);GO:0033627(cell adhesion mediated by integrin)	integrin subunit beta like 1 [Source:HGNC Symbol;Acc:HGNC:6164]	protein_coding;retained_intron	9.72568e-09	-10.5177	down
MXRA5	GO:0005201(extracellular matrix structural constituent);GO:0005515(protein binding);GO:0005576(extracellular region);GO:0062023(collagen-containing extracellular matrix);GO:0070062(extracellular exosome);GO:0071559(response to transforming growth factor beta)	matrix remodeling associated 5 [Source:HGNC Symbol;Acc:HGNC:7539]	protein_coding	9.87095e-09	-9.85569	down
MMP16	GO:0001501(skeletal system development);GO:0001503(ossification);GO:0001958(endochondral ossification);GO:0004222(metalloendopeptidase activity);GO:0005576(extracellular region);GO:0005796(Golgi lumen);GO:0005886(plasma membrane);GO:0005887(integral component of plasma membrane);GO:0006508(proteolysis);GO:0008047(enzyme activator activity);GO:0008233(peptidase activity);GO:0008237(metallopeptidas…	matrix metallopeptidase 16 [Source:HGNC Symbol;Acc:HGNC:7162]	protein_coding	1.086e-08	-9.48045	down
FOXC2	GO:0000122(negative regulation of transcription by RNA polymerase II);GO:0000785(chromatin);GO:0000976(transcription cis-regulatory region binding);GO:0000977(RNA polymerase II transcription regulatory region sequence-specific DNA binding);GO:0000978(RNA polymerase II cis-regulatory region sequence-specific DNA binding);GO:0000981(DNA-binding transcription factor activity, RNA polymerase II-speci…	forkhead box C2 [Source:HGNC Symbol;Acc:HGNC:3801]	protein_coding	1.14123e-08	-11.5087	down
LINC02721		long intergenic non-protein coding RNA 2721 [Source:HGNC Symbol;Acc:HGNC:54238]	lncRNA	1.17602e-08	12.81	up
ABCA8	GO:0000166(nucleotide binding);GO:0005319(lipid transporter activity);GO:0005524(ATP binding);GO:0005783(endoplasmic reticulum);GO:0005886(plasma membrane);GO:0006686(sphingomyelin biosynthetic process);GO:0006869(lipid transport);GO:0008559(ABC-type xenobiotic transporter activity);GO:0010874(regulation of cholesterol efflux);GO:0010875(positive regulation of cholesterol efflux);GO:0016020(membr…	ATP binding cassette subfamily A member 8 [Source:HGNC Symbol;Acc:HGNC:38]	protein_coding;retained_intron	1.29667e-08	-9.41996	down
RHOJ	GO:0000166(nucleotide binding);GO:0001525(angiogenesis);GO:0003924(GTPase activity);GO:0005515(protein binding);GO:0005525(GTP binding);GO:0005886(plasma membrane);GO:0006897(endocytosis);GO:0007264(small GTPase mediated signal transduction);GO:0007266(Rho protein signal transduction);GO:0008360(regulation of cell shape);GO:0010594(regulation of endothelial cell migration);GO:0016020(membrane);GO…	ras homolog family member J [Source:HGNC Symbol;Acc:HGNC:688]	nonsense_mediated_decay;protein_coding;processed_transcript	1.33064e-08	-10.8881	down
IGFBP1	GO:0005102(signaling receptor binding);GO:0005515(protein binding);GO:0005520(insulin-like growth factor binding);GO:0005576(extracellular region);GO:0005615(extracellular space);GO:0005788(endoplasmic reticulum lumen);GO:0005794(Golgi apparatus);GO:0007165(signal transduction);GO:0007568(aging);GO:0008286(insulin receptor signaling pathway);GO:0019838(growth factor binding);GO:0030307(positive r…	insulin like growth factor binding protein 1 [Source:HGNC Symbol;Acc:HGNC:5469]	protein_coding	1.71749e-08	-12.0312	down
ACTC1	GO:0000146(microfilament motor activity);GO:0000166(nucleotide binding);GO:0005524(ATP binding);GO:0005615(extracellular space);GO:0005737(cytoplasm);GO:0005829(cytosol);GO:0005856(cytoskeleton);GO:0005869(dynactin complex);GO:0005884(actin filament);GO:0005925(focal adhesion);GO:0007015(actin filament organization);GO:0010628(positive regulation of gene expression);GO:0016020(membrane);GO:001702…	actin alpha cardiac muscle 1 [Source:HGNC Symbol;Acc:HGNC:143]	processed_transcript;protein_coding;retained_intron	1.51986e-08	-11.7016	down
MMP7	GO:0004175(endopeptidase activity);GO:0004222(metalloendopeptidase activity);GO:0004252(serine-type endopeptidase activity);GO:0005515(protein binding);GO:0005576(extracellular region);GO:0005615(extracellular space);GO:0006508(proteolysis);GO:0006509(membrane protein ectodomain proteolysis);GO:0008233(peptidase activity);GO:0008237(metallopeptidase activity);GO:0008270(zinc ion binding);GO:00167…	matrix metallopeptidase 7 [Source:HGNC Symbol;Acc:HGNC:7174]	protein_coding;retained_intron	1.69188e-08	-11.53	down
PDGFRL	GO:0004992(platelet activating factor receptor activity);GO:0005019(platelet-derived growth factor beta-receptor activity);GO:0005575(cellular_component);GO:0005576(extracellular region);GO:0007186(G protein-coupled receptor signaling pathway);GO:0008150(biological_process);GO:0035791(platelet-derived growth factor receptor-beta signaling pathway);GO:0035791(platelet-derived growth factor recepto…	platelet derived growth factor receptor like [Source:HGNC Symbol;Acc:HGNC:8805]	protein_coding	1.69188e-08	-11.4824	down
ENSG00000230699		novel transcript	lncRNA	1.61726e-08	-11.189	down
ENSG00000285245	GO:0005085(guanyl-nucleotide exchange factor activity);GO:0007165(signal transduction);GO:0007264(small GTPase mediated signal transduction);GO:0050790(regulation of catalytic activity)	novel protein	protein_coding	1.70829e-08	-11.0997	down
SCARA3	GO:0000139(Golgi membrane);GO:0005044(scavenger receptor activity);GO:0005515(protein binding);GO:0005581(collagen trimer);GO:0005615(extracellular space);GO:0005783(endoplasmic reticulum);GO:0005789(endoplasmic reticulum membrane);GO:0005794(Golgi apparatus);GO:0006897(endocytosis);GO:0006979(response to oxidative stress);GO:0009650(UV protection);GO:0016020(membrane);GO:0016021(integral compone…	scavenger receptor class A member 3 [Source:HGNC Symbol;Acc:HGNC:19000]	protein_coding	1.61726e-08	-10.78	down
POU3F3	GO:0000785(chromatin);GO:0000978(RNA polymerase II cis-regulatory region sequence-specific DNA binding);GO:0000981(DNA-binding transcription factor activity, RNA polymerase II-specific);GO:0001822(kidney development);GO:0003677(DNA binding);GO:0003700(DNA-binding transcription factor activity);GO:0005634(nucleus);GO:0005654(nucleoplasm);GO:0006355(regulation of DNA-templated transcription);GO:000…	POU class 3 homeobox 3 [Source:HGNC Symbol;Acc:HGNC:9216]	protein_coding	1.54415e-08	-10.6169	down
EML1	GO:0000226(microtubule cytoskeleton organization);GO:0002244(hematopoietic progenitor cell differentiation);GO:0005509(calcium ion binding);GO:0005515(protein binding);GO:0005737(cytoplasm);GO:0005829(cytosol);GO:0005856(cytoskeleton);GO:0005874(microtubule);GO:0005875(microtubule associated complex);GO:0007052(mitotic spindle organization);GO:0007405(neuroblast proliferation);GO:0007420(brain de…	EMAP like 1 [Source:HGNC Symbol;Acc:HGNC:3330]	protein_coding;retained_intron	1.61726e-08	-9.6265	down
ADAMTSL1	GO:0004222(metalloendopeptidase activity);GO:0005576(extracellular region);GO:0005788(endoplasmic reticulum lumen);GO:0005886(plasma membrane);GO:0007155(cell adhesion);GO:0007411(axon guidance);GO:0016787(hydrolase activity);GO:0030198(extracellular matrix organization);GO:0110165(cellular anatomical entity);GO:0110165(cellular anatomical entity)	ADAMTS like 1 [Source:HGNC Symbol;Acc:HGNC:14632]	protein_coding;retained_intron	1.54621e-08	-9.05693	down
ISLR	GO:0005515(protein binding);GO:0005576(extracellular region);GO:0007155(cell adhesion);GO:0031093(platelet alpha granule lumen);GO:0070062(extracellular exosome);GO:0070062(extracellular exosome)	immunoglobulin superfamily containing leucine rich repeat [Source:HGNC Symbol;Acc:HGNC:6133]	protein_coding	1.77052e-08	-11.3238	down
DCLK1	GO:0000166(nucleotide binding);GO:0001764(neuron migration);GO:0004672(protein kinase activity);GO:0004674(protein serine/threonine kinase activity);GO:0004712(protein serine/threonine/tyrosine kinase activity);GO:0005515(protein binding);GO:0005524(ATP binding);GO:0005887(integral component of plasma membrane);GO:0006468(protein phosphorylation);GO:0007399(nervous system development);GO:0007409(…	doublecortin like kinase 1 [Source:HGNC Symbol;Acc:HGNC:2700]	protein_coding;processed_transcript	1.8261e-08	-8.84404	down
GDF5	GO:0002062(chondrocyte differentiation);GO:0005102(signaling receptor binding);GO:0005125(cytokine activity);GO:0005515(protein binding);GO:0005576(extracellular region);GO:0005615(extracellular space);GO:0005886(plasma membrane);GO:0007178(transmembrane receptor protein serine/threonine kinase signaling pathway);GO:0007179(transforming growth factor beta receptor signaling pathway);GO:0007267(ce…	growth differentiation factor 5 [Source:HGNC Symbol;Acc:HGNC:4220]	protein_coding	1.87114e-08	-11.5689	down
CCDC8	GO:0000226(microtubule cytoskeleton organization);GO:0005515(protein binding);GO:0005654(nucleoplasm);GO:0005737(cytoplasm);GO:0005813(centrosome);GO:0005815(microtubule organizing center);GO:0005829(cytosol);GO:0005856(cytoskeleton);GO:0005886(plasma membrane);GO:0007088(regulation of mitotic nuclear division);GO:1990393(3M complex);GO:1990393(3M complex)	coiled-coil domain containing 8 [Source:HGNC Symbol;Acc:HGNC:25367]	protein_coding	1.9453e-08	-10.9564	down
PCDH18	GO:0005509(calcium ion binding);GO:0005515(protein binding);GO:0005886(plasma membrane);GO:0005887(integral component of plasma membrane);GO:0007155(cell adhesion);GO:0007156(homophilic cell adhesion via plasma membrane adhesion molecules);GO:0007399(nervous system development);GO:0007420(brain development);GO:0016020(membrane);GO:0016021(integral component of membrane)	protocadherin 18 [Source:HGNC Symbol;Acc:HGNC:14268]	protein_coding	1.97682e-08	-9.91394	down
ENSG00000269688		novel transcript, sense intronic to HNRNPL	lncRNA	2.25485e-08	-13.5797	down
RBP1	GO:0002138(retinoic acid biosynthetic process);GO:0005501(retinoid binding);GO:0005504(fatty acid binding);GO:0005515(protein binding);GO:0005634(nucleus);GO:0005654(nucleoplasm);GO:0005737(cytoplasm);GO:0005811(lipid droplet);GO:0005829(cytosol);GO:0006776(vitamin A metabolic process);GO:0008289(lipid binding);GO:0015908(fatty acid transport);GO:0016918(retinal binding);GO:0019841(retinol bindin…	retinol binding protein 1 [Source:HGNC Symbol;Acc:HGNC:9919]	protein_coding	2.29483e-08	-10.5614	down
STEAP2	GO:0005768(endosome);GO:0005769(early endosome);GO:0005829(cytosol);GO:0005886(plasma membrane);GO:0006811(ion transport);GO:0006893(Golgi to plasma membrane transport);GO:0006897(endocytosis);GO:0008823(cupric reductase activity);GO:0009725(response to hormone);GO:0010008(endosome membrane);GO:0015677(copper ion import);GO:0016020(membrane);GO:0016021(integral component of membrane);GO:0016491(o…	STEAP2 metalloreductase [Source:HGNC Symbol;Acc:HGNC:17885]	protein_coding;retained_intron	2.33858e-08	-9.4115	down
TENM4	GO:0001702(gastrulation with mouth forming second);GO:0005515(protein binding);GO:0005634(nucleus);GO:0005737(cytoplasm);GO:0005886(plasma membrane);GO:0005887(integral component of plasma membrane);GO:0007157(heterophilic cell-cell adhesion via plasma membrane cell adhesion molecules);GO:0007165(signal transduction);GO:0016020(membrane);GO:0016021(integral component of membrane);GO:0030154(cell …	teneurin transmembrane protein 4 [Source:HGNC Symbol;Acc:HGNC:29945]	protein_coding	2.33858e-08	-8.49864	down
EDNRA	GO:0000278(mitotic cell cycle);GO:0001525(angiogenesis);GO:0001569(branching involved in blood vessel morphogenesis);GO:0001666(response to hypoxia);GO:0001701(in utero embryonic development);GO:0001974(blood vessel remodeling);GO:0001975(response to amphetamine);GO:0002027(regulation of heart rate);GO:0003094(glomerular filtration);GO:0003207(cardiac chamber formation);GO:0003220(left ventricula…	endothelin receptor type A [Source:HGNC Symbol;Acc:HGNC:3179]	protein_coding	2.506e-08	-10.3911	down
FIBIN	GO:0003674(molecular_function);GO:0005575(cellular_component);GO:0005576(extracellular region);GO:0005783(endoplasmic reticulum);GO:0005794(Golgi apparatus);GO:0008150(biological_process);GO:0010042(response to manganese ion);GO:0042803(protein homodimerization activity);GO:0070528(protein kinase C signaling);GO:0071548(response to dexamethasone)	fin bud initiation factor homolog [Source:HGNC Symbol;Acc:HGNC:33747]	protein_coding	2.60067e-08	-10.8948	down
CST1	GO:0001580(detection of chemical stimulus involved in sensory perception of bitter taste);GO:0004869(cysteine-type endopeptidase inhibitor activity);GO:0005515(protein binding);GO:0005576(extracellular region);GO:0005615(extracellular space);GO:0010466(negative regulation of peptidase activity);GO:0010951(negative regulation of endopeptidase activity);GO:0030414(peptidase inhibitor activity)	cystatin SN [Source:HGNC Symbol;Acc:HGNC:2473]	protein_coding	2.75733e-08	-12.6316	down
ZIC2	GO:0000978(RNA polymerase II cis-regulatory region sequence-specific DNA binding);GO:0000981(DNA-binding transcription factor activity, RNA polymerase II-specific);GO:0003677(DNA binding);GO:0003700(DNA-binding transcription factor activity);GO:0005634(nucleus);GO:0005654(nucleoplasm);GO:0005737(cytoplasm);GO:0006357(regulation of transcription by RNA polymerase II);GO:0007399(nervous system deve…	Zic family member 2 [Source:HGNC Symbol;Acc:HGNC:12873]	protein_coding;processed_transcript	2.75733e-08	-10.6769	down
ARSL	GO:0001501(skeletal system development);GO:0004065(arylsulfatase activity);GO:0005788(endoplasmic reticulum lumen);GO:0005794(Golgi apparatus);GO:0005795(Golgi stack);GO:0008484(sulfuric ester hydrolase activity);GO:0016020(membrane);GO:0016021(integral component of membrane);GO:0016787(hydrolase activity);GO:0046872(metal ion binding);GO:0070062(extracellular exosome);GO:0070062(extracellular ex…	arylsulfatase L [Source:HGNC Symbol;Acc:HGNC:719]	retained_intron;protein_coding;processed_transcript	2.9764e-08	-9.93918	down
CDC42EP5	GO:0005737(cytoplasm);GO:0005829(cytosol);GO:0005856(cytoskeleton);GO:0005886(plasma membrane);GO:0007254(JNK cascade);GO:0007266(Rho protein signal transduction);GO:0008360(regulation of cell shape);GO:0012505(endomembrane system);GO:0016020(membrane);GO:0030838(positive regulation of actin filament polymerization);GO:0031267(small GTPase binding);GO:0031274(positive regulation of pseudopodium a…	CDC42 effector protein 5 [Source:HGNC Symbol;Acc:HGNC:17408]	protein_coding;processed_transcript	3.15258e-08	-12.4007	down
SNAI2	GO:0000122(negative regulation of transcription by RNA polymerase II);GO:0000785(chromatin);GO:0000977(RNA polymerase II transcription regulatory region sequence-specific DNA binding);GO:0000978(RNA polymerase II cis-regulatory region sequence-specific DNA binding);GO:0000981(DNA-binding transcription factor activity, RNA polymerase II-specific);GO:0001227(DNA-binding transcription repressor acti…	snail family transcriptional repressor 2 [Source:HGNC Symbol;Acc:HGNC:11094]	protein_coding;retained_intron	3.09547e-08	-10.6127	down
PRSS12	GO:0004252(serine-type endopeptidase activity);GO:0005044(scavenger receptor activity);GO:0005576(extracellular region);GO:0005886(plasma membrane);GO:0006508(proteolysis);GO:0006887(exocytosis);GO:0006897(endocytosis);GO:0008233(peptidase activity);GO:0008236(serine-type peptidase activity);GO:0016020(membrane);GO:0016787(hydrolase activity);GO:0030424(axon);GO:0030425(dendrite);GO:0031410(cytop…	serine protease 12 [Source:HGNC Symbol;Acc:HGNC:9477]	protein_coding;retained_intron	3.15258e-08	-9.7908	down
ADAMTS7	GO:0001503(ossification);GO:0002062(chondrocyte differentiation);GO:0004222(metalloendopeptidase activity);GO:0005515(protein binding);GO:0005576(extracellular region);GO:0005788(endoplasmic reticulum lumen);GO:0006029(proteoglycan metabolic process);GO:0006508(proteolysis);GO:0008233(peptidase activity);GO:0008237(metallopeptidase activity);GO:0009986(cell surface);GO:0016787(hydrolase activity)…	ADAM metallopeptidase with thrombospondin type 1 motif 7 [Source:HGNC Symbol;Acc:HGNC:223]	protein_coding;retained_intron	3.15258e-08	-9.34733	down
PPP1R3C	GO:0000164(protein phosphatase type 1 complex);GO:0004722(protein serine/threonine phosphatase activity);GO:0005515(protein binding);GO:0005829(cytosol);GO:0005975(carbohydrate metabolic process);GO:0005977(glycogen metabolic process);GO:0005978(glycogen biosynthetic process);GO:0005979(regulation of glycogen biosynthetic process);GO:0008157(protein phosphatase 1 binding);GO:0019903(protein phosp…	protein phosphatase 1 regulatory subunit 3C [Source:HGNC Symbol;Acc:HGNC:9293]	protein_coding	3.4974e-08	-10.8929	down
ENSG00000166104		golgin subfamily A pseudogene	processed_transcript;transcribed_unprocessed_pseudogene	3.73061e-08	-10.2145	down
PKDCC	GO:0000166(nucleotide binding);GO:0001501(skeletal system development);GO:0001503(ossification);GO:0004672(protein kinase activity);GO:0004712(protein serine/threonine/tyrosine kinase activity);GO:0004713(protein tyrosine kinase activity);GO:0004715(non-membrane spanning protein tyrosine kinase activity);GO:0005524(ATP binding);GO:0005576(extracellular region);GO:0005794(Golgi apparatus);GO:00064…	protein kinase domain containing, cytoplasmic [Source:HGNC Symbol;Acc:HGNC:25123]	protein_coding;retained_intron	3.85759e-08	-10.1597	down
CLDN1	GO:0001618(virus receptor activity);GO:0005198(structural molecule activity);GO:0005515(protein binding);GO:0005737(cytoplasm);GO:0005886(plasma membrane);GO:0005887(integral component of plasma membrane);GO:0005911(cell-cell junction);GO:0005923(bicellular tight junction);GO:0007155(cell adhesion);GO:0007568(aging);GO:0008065(establishment of blood-nerve barrier);GO:0009636(response to toxic sub…	claudin 1 [Source:HGNC Symbol;Acc:HGNC:2032]	protein_coding;retained_intron	4.08241e-08	-10.2584	down
SHISA2	GO:0005515(protein binding);GO:0005783(endoplasmic reticulum);GO:0005789(endoplasmic reticulum membrane);GO:0016020(membrane);GO:0016021(integral component of membrane);GO:0030178(negative regulation of Wnt signaling pathway);GO:0040037(negative regulation of fibroblast growth factor receptor signaling pathway)	shisa family member 2 [Source:HGNC Symbol;Acc:HGNC:20366]	protein_coding	4.17458e-08	-10.1645	down
PCDH10	GO:0005509(calcium ion binding);GO:0005886(plasma membrane);GO:0005887(integral component of plasma membrane);GO:0007155(cell adhesion);GO:0007156(homophilic cell adhesion via plasma membrane adhesion molecules);GO:0007399(nervous system development);GO:0016020(membrane);GO:0016021(integral component of membrane);GO:0016021(integral component of membrane)	protocadherin 10 [Source:HGNC Symbol;Acc:HGNC:13404]	protein_coding	4.26425e-08	-8.75069	down
IGFBP6	GO:0001968(fibronectin binding);GO:0005102(signaling receptor binding);GO:0005515(protein binding);GO:0005520(insulin-like growth factor binding);GO:0005576(extracellular region);GO:0005615(extracellular space);GO:0005737(cytoplasm);GO:0005794(Golgi apparatus);GO:0007165(signal transduction);GO:0008285(negative regulation of cell population proliferation);GO:0016477(cell migration);GO:0019838(gro…	insulin like growth factor binding protein 6 [Source:HGNC Symbol;Acc:HGNC:5475]	protein_coding	1.41441e-07	-13.5493	down
CPNE7	GO:0005515(protein binding);GO:0005544(calcium-dependent phospholipid binding);GO:0005634(nucleus);GO:0005737(cytoplasm);GO:0005886(plasma membrane);GO:0006629(lipid metabolic process);GO:0016020(membrane);GO:0046872(metal ion binding);GO:0070062(extracellular exosome);GO:0071277(cellular response to calcium ion);GO:0071277(cellular response to calcium ion)	copine 7 [Source:HGNC Symbol;Acc:HGNC:2320]	protein_coding;retained_intron;nonsense_mediated_decay;processed_transcript	2.10179e-07	-11.6073	down
GSTM1	GO:0004364(glutathione transferase activity);GO:0005737(cytoplasm);GO:0005829(cytosol);GO:0006629(lipid metabolic process);GO:0006693(prostaglandin metabolic process);GO:0006749(glutathione metabolic process);GO:0016740(transferase activity);GO:0018916(nitrobenzene metabolic process);GO:0019899(enzyme binding);GO:0042178(xenobiotic catabolic process);GO:0042802(identical protein binding);GO:00428…	glutathione S-transferase mu 1 [Source:HGNC Symbol;Acc:HGNC:4632]	processed_transcript;protein_coding;retained_intron	2.4177e-07	-4.7426	down
IGSF11	GO:0005515(protein binding);GO:0005886(plasma membrane);GO:0005911(cell-cell junction);GO:0007155(cell adhesion);GO:0007156(homophilic cell adhesion via plasma membrane adhesion molecules);GO:0014069(postsynaptic density);GO:0016020(membrane);GO:0016021(integral component of membrane);GO:0035255(ionotropic glutamate receptor binding);GO:0040008(regulation of growth);GO:0045185(maintenance of prot…	immunoglobulin superfamily member 11 [Source:HGNC Symbol;Acc:HGNC:16669]	protein_coding;processed_transcript	4.42229e-07	6.07401	up
FJX1	GO:0005576(extracellular region);GO:0005615(extracellular space);GO:0007267(cell-cell signaling);GO:0010842(retina layer formation)	four-jointed box kinase 1 [Source:HGNC Symbol;Acc:HGNC:17166]	protein_coding	4.90257e-07	-11.9811	down
CPA3	GO:0002002(regulation of angiotensin levels in blood);GO:0002003(angiotensin maturation);GO:0004180(carboxypeptidase activity);GO:0004181(metallocarboxypeptidase activity);GO:0005576(extracellular region);GO:0005615(extracellular space);GO:0006508(proteolysis);GO:0008233(peptidase activity);GO:0008237(metallopeptidase activity);GO:0008270(zinc ion binding);GO:0016787(hydrolase activity);GO:003013…	carboxypeptidase A3 [Source:HGNC Symbol;Acc:HGNC:2298]	protein_coding;retained_intron	8.66709e-07	-12.6649	down
CAVIN1	GO:0003723(RNA binding);GO:0005515(protein binding);GO:0005634(nucleus);GO:0005654(nucleoplasm);GO:0005737(cytoplasm);GO:0005739(mitochondrion);GO:0005783(endoplasmic reticulum);GO:0005829(cytosol);GO:0005886(plasma membrane);GO:0005901(caveola);GO:0006353(DNA-templated transcription termination);GO:0006361(transcription initiation at RNA polymerase I promoter);GO:0006363(termination of RNA polym…	caveolae associated protein 1 [Source:HGNC Symbol;Acc:HGNC:9688]	protein_coding	9.13899e-07	-5.70724	down
ENSG00000288721	GO:0003712(transcription coregulator activity);GO:0005634(nucleus);GO:0006357(regulation of transcription by RNA polymerase II);GO:0016592(mediator complex);GO:0032991(protein-containing complex);GO:0032991(protein-containing complex)	novel protein	nonsense_mediated_decay	9.30893e-07	5.3481	up
MTND1P23		MT-ND1 pseudogene 23 [Source:HGNC Symbol;Acc:HGNC:42092]	unprocessed_pseudogene	1.10305e-06	-5.28309	down
FLNC	GO:0003779(actin binding);GO:0005515(protein binding);GO:0005737(cytoplasm);GO:0005829(cytosol);GO:0005856(cytoskeleton);GO:0005886(plasma membrane);GO:0005925(focal adhesion);GO:0007010(cytoskeleton organization);GO:0008092(cytoskeletal protein binding);GO:0016020(membrane);GO:0030018(Z disc);GO:0030036(actin cytoskeleton organization);GO:0030506(ankyrin binding);GO:0042383(sarcolemma);GO:004280…	filamin C [Source:HGNC Symbol;Acc:HGNC:3756]	protein_coding;retained_intron	1.28344e-06	-6.97218	down
PTPN14	GO:0001946(lymphangiogenesis);GO:0003712(transcription coregulator activity);GO:0004721(phosphoprotein phosphatase activity);GO:0004725(protein tyrosine phosphatase activity);GO:0005515(protein binding);GO:0005634(nucleus);GO:0005654(nucleoplasm);GO:0005737(cytoplasm);GO:0005856(cytoskeleton);GO:0006355(regulation of DNA-templated transcription);GO:0006470(protein dephosphorylation);GO:0008285(ne…	protein tyrosine phosphatase non-receptor type 14 [Source:HGNC Symbol;Acc:HGNC:9647]	protein_coding;processed_transcript	1.59718e-06	-9.14673	down
BCAM	GO:0004888(transmembrane signaling receptor activity);GO:0005055(laminin receptor activity);GO:0005515(protein binding);GO:0005576(extracellular region);GO:0005886(plasma membrane);GO:0005887(integral component of plasma membrane);GO:0007155(cell adhesion);GO:0007160(cell-matrix adhesion);GO:0007165(signal transduction);GO:0008022(protein C-terminus binding);GO:0009897(external side of plasma mem…	basal cell adhesion molecule (Lutheran blood group) [Source:HGNC Symbol;Acc:HGNC:6722]	protein_coding;retained_intron	1.76921e-06	-10.9979	down
ENSG00000283782	GO:0000166(nucleotide binding);GO:0000723(telomere maintenance);GO:0005524(ATP binding);GO:0005634(nucleus);GO:0006281(DNA repair);GO:0016787(hydrolase activity);GO:0016887(ATP hydrolysis activity);GO:0030870(Mre11 complex);GO:0046872(metal ion binding);GO:0046872(metal ion binding)	novel protein	protein_coding;retained_intron;processed_transcript	2.06435e-06	5.70473	up
MIR548A1HG		MIR548A1 host gene [Source:HGNC Symbol;Acc:HGNC:53539]	lncRNA	2.05338e-06	11.7683	up
FN1	GO:0001525(angiogenesis);GO:0001932(regulation of protein phosphorylation);GO:0002020(protease binding);GO:0005102(signaling receptor binding);GO:0005178(integrin binding);GO:0005201(extracellular matrix structural constituent);GO:0005515(protein binding);GO:0005518(collagen binding);GO:0005576(extracellular region);GO:0005577(fibrinogen complex);GO:0005604(basement membrane);GO:0005615(extracell…	fibronectin 1 [Source:HGNC Symbol;Acc:HGNC:3778]	protein_coding;retained_intron;processed_transcript	2.97132e-06	-8.20895	down
WFDC1	GO:0001558(regulation of cell growth);GO:0003674(molecular_function);GO:0004867(serine-type endopeptidase inhibitor activity);GO:0005576(extracellular region);GO:0005615(extracellular space);GO:0010466(negative regulation of peptidase activity);GO:0010951(negative regulation of endopeptidase activity);GO:0030308(negative regulation of cell growth);GO:0030414(peptidase inhibitor activity);GO:00507…	WAP four-disulfide core domain 1 [Source:HGNC Symbol;Acc:HGNC:15466]	protein_coding;retained_intron	3.64929e-06	4.5528	up
CDH2	GO:0003323(type B pancreatic cell development);GO:0003723(RNA binding);GO:0005509(calcium ion binding);GO:0005515(protein binding);GO:0005737(cytoplasm);GO:0005788(endoplasmic reticulum lumen);GO:0005886(plasma membrane);GO:0005887(integral component of plasma membrane);GO:0005911(cell-cell junction);GO:0005912(adherens junction);GO:0005916(fascia adherens);GO:0005925(focal adhesion);GO:0007043(c…	cadherin 2 [Source:HGNC Symbol;Acc:HGNC:1759]	protein_coding;nonsense_mediated_decay;retained_intron	4.43306e-06	-6.82153	down
SORCS2	GO:0005515(protein binding);GO:0005768(endosome);GO:0005829(cytosol);GO:0005886(plasma membrane);GO:0005887(integral component of plasma membrane);GO:0006886(intracellular protein transport);GO:0007218(neuropeptide signaling pathway);GO:0008188(neuropeptide receptor activity);GO:0014069(postsynaptic density);GO:0016020(membrane);GO:0016021(integral component of membrane);GO:0030054(cell junction)…	sortilin related VPS10 domain containing receptor 2 [Source:HGNC Symbol;Acc:HGNC:16698]	protein_coding	9.87955e-06	2.41977	up
DKK1	GO:0000122(negative regulation of transcription by RNA polymerase II);GO:0000904(cell morphogenesis involved in differentiation);GO:0001706(endoderm formation);GO:0001707(mesoderm formation);GO:0001942(hair follicle development);GO:0002090(regulation of receptor internalization);GO:0005515(protein binding);GO:0005576(extracellular region);GO:0005615(extracellular space);GO:0005886(plasma membrane…	dickkopf WNT signaling pathway inhibitor 1 [Source:HGNC Symbol;Acc:HGNC:2891]	protein_coding;processed_transcript	1.10426e-05	-5.80256	down
LINC01547		long intergenic non-protein coding RNA 1547 [Source:HGNC Symbol;Acc:HGNC:15707]	lncRNA	1.14081e-05	2.70531	up
SMIM38	GO:0016020(membrane);GO:0016021(integral component of membrane);GO:0016021(integral component of membrane)	small integral membrane protein 38 [Source:HGNC Symbol;Acc:HGNC:54074]	protein_coding;processed_transcript	1.14641e-05	3.95803	up
ENSG00000272821		novel transcript, antisense to SCO2	lncRNA	1.17388e-05	-4.21843	down
HTRA1	GO:0001890(placenta development);GO:0004252(serine-type endopeptidase activity);GO:0005515(protein binding);GO:0005576(extracellular region);GO:0005615(extracellular space);GO:0005737(cytoplasm);GO:0005829(cytosol);GO:0005886(plasma membrane);GO:0006508(proteolysis);GO:0008233(peptidase activity);GO:0008236(serine-type peptidase activity);GO:0012501(programmed cell death);GO:0016020(membrane);GO:…	HtrA serine peptidase 1 [Source:HGNC Symbol;Acc:HGNC:9476]	protein_coding	1.33041e-05	-15.4106	down
STC1	GO:0001503(ossification);GO:0001886(endothelial cell morphogenesis);GO:0003421(growth plate cartilage axis specification);GO:0005179(hormone activity);GO:0005515(protein binding);GO:0005576(extracellular region);GO:0005615(extracellular space);GO:0005634(nucleus);GO:0005737(cytoplasm);GO:0006874(cellular calcium ion homeostasis);GO:0007165(signal transduction);GO:0007566(embryo implantation);GO:0…	stanniocalcin 1 [Source:HGNC Symbol;Acc:HGNC:11373]	protein_coding	1.45456e-05	-10.5119	down
MICD		MHC class I polypeptide-related sequence D (pseudogene) [Source:HGNC Symbol;Acc:HGNC:7093]	unprocessed_pseudogene	1.62388e-05	3.50672	up
FOXJ1	GO:0000122(negative regulation of transcription by RNA polymerase II);GO:0000785(chromatin);GO:0000976(transcription cis-regulatory region binding);GO:0000978(RNA polymerase II cis-regulatory region sequence-specific DNA binding);GO:0000981(DNA-binding transcription factor activity, RNA polymerase II-specific);GO:0001228(DNA-binding transcription activator activity, RNA polymerase II-specific);GO…	forkhead box J1 [Source:HGNC Symbol;Acc:HGNC:3816]	protein_coding	1.63936e-05	3.28671	up
TREML4	GO:0002376(immune system process);GO:0005576(extracellular region);GO:0005886(plasma membrane);GO:0009986(cell surface);GO:0034157(positive regulation of toll-like receptor 7 signaling pathway);GO:0038023(signaling receptor activity);GO:0045087(innate immune response);GO:0045087(innate immune response)	triggering receptor expressed on myeloid cells like 4 [Source:HGNC Symbol;Acc:HGNC:30807]	protein_coding;nonsense_mediated_decay	1.72281e-05	2.46048	up
RFPL1S		RFPL1 antisense RNA 1 [Source:HGNC Symbol;Acc:HGNC:9978]	lncRNA	1.80462e-05	9.0913	up
ENSG00000275216		novel transcript	lncRNA	1.84745e-05	-6.40701	down
MFAP4	GO:0001527(microfibril);GO:0001867(complement activation, lectin pathway);GO:0003823(antigen binding);GO:0005102(signaling receptor binding);GO:0005201(extracellular matrix structural constituent);GO:0005515(protein binding);GO:0005576(extracellular region);GO:0005615(extracellular space);GO:0007155(cell adhesion);GO:0009650(UV protection);GO:0010712(regulation of collagen metabolic process);GO:0…	microfibril associated protein 4 [Source:HGNC Symbol;Acc:HGNC:7035]	protein_coding;processed_transcript;retained_intron	1.97e-05	-4.77345	down
NTM	GO:0005515(protein binding);GO:0005576(extracellular region);GO:0005886(plasma membrane);GO:0007155(cell adhesion);GO:0008038(neuron recognition);GO:0016020(membrane);GO:0031225(anchored component of membrane);GO:0031225(anchored component of membrane)	neurotrimin [Source:HGNC Symbol;Acc:HGNC:17941]	protein_coding;processed_transcript;retained_intron	2.42261e-05	-9.9795	down
MTUS1	GO:0005515(protein binding);GO:0005615(extracellular space);GO:0005634(nucleus);GO:0005730(nucleolus);GO:0005737(cytoplasm);GO:0005739(mitochondrion);GO:0005794(Golgi apparatus);GO:0005815(microtubule organizing center);GO:0005819(spindle);GO:0005856(cytoskeleton);GO:0005874(microtubule);GO:0005886(plasma membrane);GO:0008017(microtubule binding);GO:0010758(regulation of macrophage chemotaxis);GO…	microtubule associated scaffold protein 1 [Source:HGNC Symbol;Acc:HGNC:29789]	protein_coding;retained_intron;processed_transcript	2.65637e-05	-3.31594	down
TAGLN	GO:0003779(actin binding);GO:0005515(protein binding);GO:0005737(cytoplasm);GO:0005856(cytoskeleton);GO:0007517(muscle organ development);GO:0030855(epithelial cell differentiation);GO:0051015(actin filament binding);GO:0051015(actin filament binding)	transgelin [Source:HGNC Symbol;Acc:HGNC:11553]	protein_coding;retained_intron	3.13132e-05	-2.61813	down
CHMP3-AS1		CHMP3 and RNF103 antisense RNA 1 [Source:HGNC Symbol;Acc:HGNC:55795]	lncRNA	3.11163e-05	4.06686	up
MRC2	GO:0001649(osteoblast differentiation);GO:0005515(protein binding);GO:0005518(collagen binding);GO:0005925(focal adhesion);GO:0006897(endocytosis);GO:0016020(membrane);GO:0016021(integral component of membrane);GO:0030246(carbohydrate binding);GO:0030574(collagen catabolic process);GO:0038023(signaling receptor activity);GO:0038023(signaling receptor activity)	mannose receptor C type 2 [Source:HGNC Symbol;Acc:HGNC:16875]	protein_coding;retained_intron;processed_transcript	3.2355e-05	-4.55707	down
CLDN4	GO:0004888(transmembrane signaling receptor activity);GO:0005198(structural molecule activity);GO:0005254(chloride channel activity);GO:0005515(protein binding);GO:0005886(plasma membrane);GO:0005887(integral component of plasma membrane);GO:0005911(cell-cell junction);GO:0005923(bicellular tight junction);GO:0006811(ion transport);GO:0006821(chloride transport);GO:0007155(cell adhesion);GO:00075…	claudin 4 [Source:HGNC Symbol;Acc:HGNC:2046]	protein_coding	3.36873e-05	-10.0882	down
NNMT	GO:0005737(cytoplasm);GO:0005829(cytosol);GO:0006769(nicotinamide metabolic process);GO:0008112(nicotinamide N-methyltransferase activity);GO:0008168(methyltransferase activity);GO:0008170(N-methyltransferase activity);GO:0009410(response to xenobiotic stimulus);GO:0010243(response to organonitrogen compound);GO:0010967(regulation of polyamine biosynthetic process);GO:0016740(transferase activity…	nicotinamide N-methyltransferase [Source:HGNC Symbol;Acc:HGNC:7861]	processed_transcript;protein_coding;retained_intron	3.51844e-05	-4.20642	down
OVCH1-AS1		OVCH1 antisense RNA 1 [Source:HGNC Symbol;Acc:HGNC:44484]	lncRNA	3.72489e-05	2.7883	up
TRBV12-4	GO:0002250(adaptive immune response);GO:0002376(immune system process);GO:0005886(plasma membrane);GO:0007166(cell surface receptor signaling pathway);GO:0016020(membrane);GO:0042101(T cell receptor complex)	T cell receptor beta variable 12-4 [Source:HGNC Symbol;Acc:HGNC:12186]	TR_V_gene	4.01495e-05	-13.8147	down
ENSG00000287188		novel transcript, antisense to ANXA10	lncRNA	4.32413e-05	2.69726	up
CACNA2D1	GO:0005244(voltage-gated ion channel activity);GO:0005245(voltage-gated calcium channel activity);GO:0005262(calcium channel activity);GO:0005891(voltage-gated calcium channel complex);GO:0006811(ion transport);GO:0006816(calcium ion transport);GO:0016020(membrane);GO:0016021(integral component of membrane);GO:0016529(sarcoplasmic reticulum);GO:0030315(T-tubule);GO:0034765(regulation of ion trans…	calcium voltage-gated channel auxiliary subunit alpha2delta 1 [Source:HGNC Symbol;Acc:HGNC:1399]	protein_coding;retained_intron	4.84414e-05	-9.43204	down
SH3RF2	GO:0004864(protein phosphatase inhibitor activity);GO:0005515(protein binding);GO:0005634(nucleus);GO:0005654(nucleoplasm);GO:0008157(protein phosphatase 1 binding);GO:0009966(regulation of signal transduction);GO:0016567(protein ubiquitination);GO:0016740(transferase activity);GO:0019902(phosphatase binding);GO:0030335(positive regulation of cell migration);GO:0031397(negative regulation of prot…	SH3 domain containing ring finger 2 [Source:HGNC Symbol;Acc:HGNC:26299]	protein_coding;processed_transcript;retained_intron	4.99943e-05	-4.53851	down
CHRNA2	GO:0004888(transmembrane signaling receptor activity);GO:0005216(ion channel activity);GO:0005230(extracellular ligand-gated ion channel activity);GO:0005654(nucleoplasm);GO:0005886(plasma membrane);GO:0005887(integral component of plasma membrane);GO:0005892(acetylcholine-gated channel complex);GO:0006811(ion transport);GO:0007165(signal transduction);GO:0007268(chemical synaptic transmission);G…	cholinergic receptor nicotinic alpha 2 subunit [Source:HGNC Symbol;Acc:HGNC:1956]	protein_coding;retained_intron;nonsense_mediated_decay;processed_transcript	5.59955e-05	3.49826	up
LINC01410		long intergenic non-protein coding RNA 1410 [Source:HGNC Symbol;Acc:HGNC:50702]	lncRNA	6.07072e-05	2.45691	up
ENSG00000206549	GO:0004252(serine-type endopeptidase activity);GO:0006508(proteolysis);GO:0008233(peptidase activity)	novel protein identical to PRSS50	protein_coding	6.10031e-05	4.62966	up
NSG2	GO:0005515(protein binding);GO:0005764(lysosome);GO:0005768(endosome);GO:0005769(early endosome);GO:0005770(late endosome);GO:0005794(Golgi apparatus);GO:0007212(dopamine receptor signaling pathway);GO:0010008(endosome membrane);GO:0016020(membrane);GO:0016021(integral component of membrane);GO:0016197(endosomal transport);GO:0030425(dendrite);GO:0030659(cytoplasmic vesicle membrane);GO:0031410(c…	neuronal vesicle trafficking associated 2 [Source:HGNC Symbol;Acc:HGNC:24955]	retained_intron;nonsense_mediated_decay;protein_coding;processed_transcript	6.76822e-05	3.21089	up
AKAP12	GO:0005515(protein binding);GO:0005516(calmodulin binding);GO:0005737(cytoplasm);GO:0005829(cytosol);GO:0005856(cytoskeleton);GO:0005886(plasma membrane);GO:0005925(focal adhesion);GO:0005938(cell cortex);GO:0007165(signal transduction);GO:0007186(G protein-coupled receptor signaling pathway);GO:0007193(adenylate cyclase-inhibiting G protein-coupled receptor signaling pathway);GO:0008179(adenylat…	A-kinase anchoring protein 12 [Source:HGNC Symbol;Acc:HGNC:370]	protein_coding	9.88363e-05	-4.19836	down
ADAM12	GO:0004222(metalloendopeptidase activity);GO:0005515(protein binding);GO:0005576(extracellular region);GO:0005654(nucleoplasm);GO:0005886(plasma membrane);GO:0006508(proteolysis);GO:0007155(cell adhesion);GO:0007229(integrin-mediated signaling pathway);GO:0007520(myoblast fusion);GO:0008233(peptidase activity);GO:0008237(metallopeptidase activity);GO:0016020(membrane);GO:0016021(integral componen…	ADAM metallopeptidase domain 12 [Source:HGNC Symbol;Acc:HGNC:190]	protein_coding;processed_transcript	0.000102115	-4.79505	down
ADCY10	GO:0000166(nucleotide binding);GO:0000287(magnesium ion binding);GO:0003351(epithelial cilium movement involved in extracellular fluid movement);GO:0004016(adenylate cyclase activity);GO:0005524(ATP binding);GO:0005576(extracellular region);GO:0005634(nucleus);GO:0005737(cytoplasm);GO:0005739(mitochondrion);GO:0005829(cytosol);GO:0005856(cytoskeleton);GO:0005886(plasma membrane);GO:0005929(cilium…	adenylate cyclase 10 [Source:HGNC Symbol;Acc:HGNC:21285]	protein_coding;nonsense_mediated_decay	0.000105318	4.62509	up
ENSG00000289952		novel transcript, antisense to RNLS	lncRNA	0.000114955	11.0379	up
CLEC4F	GO:0006897(endocytosis);GO:0009897(external side of plasma membrane);GO:0016020(membrane);GO:0016021(integral component of membrane);GO:0030246(carbohydrate binding)	C-type lectin domain family 4 member F [Source:HGNC Symbol;Acc:HGNC:25357]	protein_coding	0.000119038	-5.76873	down
ENSG00000273295		novel transcript	lncRNA	0.00012015	-9.3147	down
GPC1	GO:0005507(copper ion binding);GO:0005515(protein binding);GO:0005576(extracellular region);GO:0005615(extracellular space);GO:0005654(nucleoplasm);GO:0005768(endosome);GO:0005796(Golgi lumen);GO:0005829(cytosol);GO:0005886(plasma membrane);GO:0009966(regulation of signal transduction);GO:0009986(cell surface);GO:0014037(Schwann cell differentiation);GO:0016020(membrane);GO:0016477(cell migration…	glypican 1 [Source:HGNC Symbol;Acc:HGNC:4449]	protein_coding;retained_intron	0.000136349	-3.43865	down
ARHGEF25	GO:0005085(guanyl-nucleotide exchange factor activity);GO:0005737(cytoplasm);GO:0005829(cytosol);GO:0005886(plasma membrane);GO:0007411(axon guidance);GO:0016020(membrane);GO:0019898(extrinsic component of membrane);GO:0030016(myofibril);GO:0030017(sarcomere);GO:0035023(regulation of Rho protein signal transduction);GO:0050790(regulation of catalytic activity);GO:0051056(regulation of small GTPas…	Rho guanine nucleotide exchange factor 25 [Source:HGNC Symbol;Acc:HGNC:30275]	protein_coding;retained_intron	0.0001432	-4.21988	down
ARHGEF10	GO:0005085(guanyl-nucleotide exchange factor activity);GO:0005515(protein binding);GO:0005813(centrosome);GO:0005829(cytosol);GO:0019894(kinesin binding);GO:0022011(myelination in peripheral nervous system);GO:0030036(actin cytoskeleton organization);GO:0035023(regulation of Rho protein signal transduction);GO:0050790(regulation of catalytic activity);GO:0051056(regulation of small GTPase mediate…	Rho guanine nucleotide exchange factor 10 [Source:HGNC Symbol;Acc:HGNC:14103]	protein_coding;processed_transcript;retained_intron	0.000152964	-4.52957	down
KRT7	GO:0005515(protein binding);GO:0005634(nucleus);GO:0005737(cytoplasm);GO:0005829(cytosol);GO:0005882(intermediate filament);GO:0030280(structural constituent of skin epidermis);GO:0031424(keratinization);GO:0045095(keratin filament);GO:0045109(intermediate filament organization);GO:0045111(intermediate filament cytoskeleton);GO:0070062(extracellular exosome);GO:0070062(extracellular exosome)	keratin 7 [Source:HGNC Symbol;Acc:HGNC:6445]	processed_transcript;protein_coding;retained_intron	0.000160459	-14.6208	down
DPYSL3	GO:0005515(protein binding);GO:0005615(extracellular space);GO:0005737(cytoplasm);GO:0005829(cytosol);GO:0010975(regulation of neuron projection development);GO:0010976(positive regulation of neuron projection development);GO:0010977(negative regulation of neuron projection development);GO:0016787(hydrolase activity);GO:0016810(hydrolase activity, acting on carbon-nitrogen (but not peptide) bonds…	dihydropyrimidinase like 3 [Source:HGNC Symbol;Acc:HGNC:3015]	protein_coding;nonsense_mediated_decay;retained_intron	0.000161998	-4.04471	down
TEAD3	GO:0000785(chromatin);GO:0000978(RNA polymerase II cis-regulatory region sequence-specific DNA binding);GO:0000981(DNA-binding transcription factor activity, RNA polymerase II-specific);GO:0003677(DNA binding);GO:0003700(DNA-binding transcription factor activity);GO:0005515(protein binding);GO:0005634(nucleus);GO:0005654(nucleoplasm);GO:0005667(transcription regulator complex);GO:0006355(regulati…	TEA domain transcription factor 3 [Source:HGNC Symbol;Acc:HGNC:11716]	nonsense_mediated_decay;protein_coding	0.000162132	-4.03155	down
HSPG2	GO:0001525(angiogenesis);GO:0001540(amyloid-beta binding);GO:0005509(calcium ion binding);GO:0005515(protein binding);GO:0005576(extracellular region);GO:0005604(basement membrane);GO:0005615(extracellular space);GO:0005796(Golgi lumen);GO:0005886(plasma membrane);GO:0005925(focal adhesion);GO:0006629(lipid metabolic process);GO:0006898(receptor-mediated endocytosis);GO:0006954(inflammatory respo…	heparan sulfate proteoglycan 2 [Source:HGNC Symbol;Acc:HGNC:5273]	protein_coding;retained_intron	0.000171588	-2.59097	down
COL6A1	GO:0001649(osteoblast differentiation);GO:0005518(collagen binding);GO:0005576(extracellular region);GO:0005581(collagen trimer);GO:0005589(collagen type VI trimer);GO:0005615(extracellular space);GO:0005765(lysosomal membrane);GO:0005788(endoplasmic reticulum lumen);GO:0007155(cell adhesion);GO:0016020(membrane);GO:0030020(extracellular matrix structural constituent conferring tensile strength);…	collagen type VI alpha 1 chain [Source:HGNC Symbol;Acc:HGNC:2211]	protein_coding;retained_intron	0.000174249	-6.60782	down
GPRC5A	GO:0004930(G protein-coupled receptor activity);GO:0005515(protein binding);GO:0005730(nucleolus);GO:0005886(plasma membrane);GO:0005887(integral component of plasma membrane);GO:0007165(signal transduction);GO:0007175(negative regulation of epidermal growth factor-activated receptor activity);GO:0007186(G protein-coupled receptor signaling pathway);GO:0016020(membrane);GO:0016021(integral compon…	G protein-coupled receptor class C group 5 member A [Source:HGNC Symbol;Acc:HGNC:9836]	retained_intron;protein_coding	0.00018852	-4.60059	down
ENSG00000265399		novel transcript, antisense to MYOM1	lncRNA	0.000189532	3.43266	up
MXRA7	GO:0005783(endoplasmic reticulum);GO:0016020(membrane);GO:0016021(integral component of membrane);GO:0062023(collagen-containing extracellular matrix);GO:0062023(collagen-containing extracellular matrix)	matrix remodeling associated 7 [Source:HGNC Symbol;Acc:HGNC:7541]	protein_coding	0.000192821	-1.82868	down
NQO1	GO:0002931(response to ischemia);GO:0003723(RNA binding);GO:0003955(NAD(P)H dehydrogenase (quinone) activity);GO:0004128(cytochrome-b5 reductase activity, acting on NAD(P)H);GO:0004784(superoxide dismutase activity);GO:0005515(protein binding);GO:0005737(cytoplasm);GO:0005829(cytosol);GO:0006116(NADH oxidation);GO:0006743(ubiquinone metabolic process);GO:0006801(superoxide metabolic process);GO:0…	NAD(P)H quinone dehydrogenase 1 [Source:HGNC Symbol;Acc:HGNC:2874]	protein_coding;retained_intron	0.000195461	-3.58363	down
