# Supplementary material for: Neurological manifestations and MMP8 as a prognostic biomarker in severe fever with thrombocytopenia syndrome
Source: PLoS Negl Trop Dis. 2025 Dec 26;19(12):e0013875. doi: 10.1371/journal.pntd.0013875 (PMC12758824; doi:10.1371/journal.pntd.0013875)
Supplement: S2 Table — (XLSX) [file pntd.0013875.s002.xlsx]

## Sheet: Sheet1
gene_id	gene_name	Description	trans_type	Deceased1_S1_2	Deceased2_S2	Deceased3_S1	Deceased4_S2	Recovered10_S3	Recovered1_S2_1	Recovered3_S2	Recovered4_S2	Recovered8_S1	Recovered11_S2	Recovered2_S2	Recovered5_S2	Recovered6_S2	Recovered7_S1	pval	qval	fc	log2(fc)	regulation
ENSG00000260342	ENSG00000260342	novel protein	protein_coding	0	0	2.63216	0	1.09721	0	4.54322	5.63591	6.16494	0	0	0	0	0	2.36333e-05	0.0130205	22303.8	14.445	up
ENSG00000007968	E2F2	E2F transcription factor 2 [Source:HGNC Symbol;Acc:HGNC:3114]	protein_coding;processed_transcript	4.06412	12.1315	30.3786	10.398	3.7714	27.0396	12.2624	7.9865	8.92663	5.1916	3.33825	3.24118	4.19186	4.12877	4.54651e-05	0.0216635	3.23403	1.69333	up
ENSG00000235033	DAAM2-AS1	DAAM2 antisense RNA 1 [Source:HGNC Symbol;Acc:HGNC:40830]	lncRNA	0.279278	0.537928	0.36888	2.50714	0.0109461	1.57886	3.19342	1.78717	0.0981263	0.00997436	0	0.172445	0.0179355	0.00901023	5.54987e-05	0.0250883	27.4951	4.7811	up
ENSG00000079215	SLC1A3	solute carrier family 1 member 3 [Source:HGNC Symbol;Acc:HGNC:10941]	protein_coding;retained_intron;nonsense_mediated_decay;processed_transcript	0.21738	2.0572	0.330418	0.49075	0.125633	1.90647	0.774446	0.81976	3.19277	0.182724	0.147915	0.145883	0.163276	0.291526	6.79253e-05	0.0266116	5.91441	2.56424	up
ENSG00000234426	ENSG00000234426	novel transcript	lncRNA	0	0.0354083	0	0	0.621922	0.0485304	1.33147	0.878949	0	0	0	0	0	0	0.000104484	0.0318604	3240.31	11.6619	up
ENSG00000118113	MMP8	matrix metallopeptidase 8 [Source:HGNC Symbol;Acc:HGNC:7175]	protein_coding;nonsense_mediated_decay	26.8792	246.401	12.6084	56.4979	43.992	2.46643	39.4952	6.48032	72.4304	7.73507	7.64443	4.50826	5.36504	12.9354	0.000127808	0.035766	7.3794	2.8835	up
ENSG00000146122	DAAM2	dishevelled associated activator of morphogenesis 2 [Source:HGNC Symbol;Acc:HGNC:18143]	protein_coding;nonsense_mediated_decay;retained_intron	3.00639	10.7126	3.29378	22.7953	0.273243	9.69149	21.7198	34.1362	1.15019	0.0171998	0.062904	2.78514	0.23457	0.354139	0.000159423	0.0395863	17.175	4.10224	up
ENSG00000125430	HS3ST3B1	heparan sulfate-glucosamine 3-sulfotransferase 3B1 [Source:HGNC Symbol;Acc:HGNC:5198]	protein_coding;nonsense_mediated_decay	3.32702	11.6445	7.36257	16.5686	1.98103	3.17517	6.3432	3.79717	3.22488	2.14763	1.63625	2.36102	2.46928	1.64642	0.000229332	0.0468573	3.1092	1.63654	up
